# Supplementary material for: Enhancing Glucose Biosensing with Graphene Oxide and Ferrocene-Modified Linear Poly(ethylenimine)
Source: Biosensors (Basel). 2024 Mar 28;14(4):161. doi: 10.3390/bios14040161 (PMC11048651; doi:10.3390/bios14040161)
Supplement: Supplementary file 1 [file biosensors-14-00161-s001.zip]

Archive with 1 entries (1 files):
- biosensors-2849744-supplementary.pdf
